# Supplementary material for: YAP/TAZ Promote GLUT1 Expression and Are Associated with Prognosis in Endometrial Cancer
Source: Cancers (Basel). 2025 Aug 1;17(15):2554. doi: 10.3390/cancers17152554 (PMC12345884; doi:10.3390/cancers17152554)
Supplement: Supplementary file 1 [file cancers-17-02554-s001.zip]

Archive with 1 entries (1 files):
- cancers-3762057-supplementary.pdf
